# Supplementary material for: IQ-Switch is a QF-based innocuous, silencing-free, and inducible gene switch system in zebrafish
Source: Commun Biol. 2021 Dec 16;4:1405. doi: 10.1038/s42003-021-02923-3 (PMC8677817; doi:10.1038/s42003-021-02923-3)
Supplement: Supplementary file 2 — Supplementary data 1 [file 42003_2021_2923_MOESM2_ESM.xlsx]

## Sheet: Figure 1c raw data
Application: Tecan i-control				Tecan i-control , 1.6.17.0
Device: infinite 200				Serial number: 912002710				Serial number of connected stacker:
Firmware: V_2.11_04/08_InfiniTe (Apr 4 2008/14.37.11)				MAI, V_2.11_04/08_InfiniTe (Apr 4 2008/14.37.11)
Date:	2019-08-21
Time:	오후 4:39:17
System				USER-PC
User				user-PC\user
Plate				Greiner 96 Flat Bottom White Polystyrol [GRE96fw_chimney.pdfx]
Plate-ID (Stacker)
Shaking (Linear) Duration:				5	s
Shaking (Linear) Amplitude:				1	mm
Label: Label1
Mode				Luminescence
Attenuation				NONE		End Time:	2019-08-21 오후 4:42:47
Integration Time				3000	ms
Settle Time				0	ms
Part of Plate				A1-F10
Start Time:	2019-08-21 오후 4:39:25
	Temperature: 24.5 °C
<>	1	2	3	4	5	6	7	8	9	10		0.00414263	0.00622119	0.162965	0.00243827	0.00173224	0.00216672	0.254447	0.00170026	0.00137831	0.00107193
A	163	494	12921	214	202	268	22313	179	129	123		0.00556075	0.011318	0.180283	0.00340495	0.0018951	0.00237812	0.350864	0.00178223	0.00167667	0.00145963
B	226	883	12894	232	236	292	28593	202	140	151		0.00620105	0.0219953	0.174162	0.0053199	0.00255018	0.00273661	0.293375	0.00290343	0.00246778	0.00124806
C	251	1555	12450	378	293	344	24772	300	221	126		0.00530148	0.0131782	0.17247	0.00372104	0.00205917	0.00242715	0.299562	0.00212864	0.00184092	0.00125987
Teb-
D	298	234435	951726	121806	7026	102482	347665	66286	4913	184
E	315	242091	950252	98006	7829	116386	363796	80403	6887	194		0.00639403	3.81195	15.6573	1.42033	0.0482098	0.661161	4.66126	0.553574	0.0450387	0.0013382
F	313	270264	974631	107164	8844	110281	444515	85551	7009	176		0.0069176	3.99484	15.51	1.23678	0.0544637	0.669073	4.38578	0.591603	0.0620596	0.00148464
Fire												0.00622044	4.24676	15.0687	1.2945	0.0574692	0.640513	4.86452	0.667033	0.064046	0.00135736
Teb+												0.00651069	4.01785	15.412	1.3172	0.0533809	0.656916	4.63719	0.60407	0.0570481	0.0013934
<>	1	2	3	4	5	6	7	8	9	10
A	39347	79406	79287	87767	116612	123689	87692	105278	93593	114746
B	40642	78017	71521	68136	124532	122786	81493	113341	83499	103451
C	40477	70697	71485	71054	114894	125703	84438	103326	89554	100957
Teb-
D	46606	61500	60785	85759	145738	155003	74586	119742	109084	137498
E	45536	60601	61267	79243	143747	173951	82949	135907	110974	130671
F	50318	63640	64679	82784	153891	172176	91379	128256	109437	129663
Re
Teb+

## Sheet: Figure 1c
												188.7
Teb-	0.00414263	0.00622119	0.162965	0.00243827	0.00173224	0.00216672	0.254447	0.00170026	0.00137831	0.00107193
	0.00556075	0.011318	0.180283	0.00340495	0.0018951	0.00237812	0.350864	0.00178223	0.00167667	0.00145963
	0.00620105	0.0219953	0.174162	0.0053199	0.00255018	0.00273661	0.293375	0.00290343	0.00246778	0.00124806
	0.00530148	0.0131782	0.17247	0.00372104	0.00205917	0.00242715	0.299562	0.00212864	0.00184092	0.00125987
Teb+	0.00639403	3.81195	15.6573	1.42033	0.0482098	0.661161	4.66126	0.553574	0.0450387	0.0013382
	0.0069176	3.99484	15.51	1.23678	0.0544637	0.669073	4.38578	0.591603	0.0620596	0.00148464
	0.00622044	4.24676	15.0687	1.2945	0.0574692	0.640513	4.86452	0.667033	0.064046	0.00135736
	0.00651069	4.01785	15.412	1.3172	0.0533809	0.656916	4.63719	0.60407	0.0570481	0.0013934
		2019.08.21 sample
		0. teb-	0. teb+	1. teb-	1. teb+	2. teb-	2. teb+	3. teb-	3. teb+	4, teb-	4. teb+	5. teb-	5. teb+	6. teb-	6. teb+	7. teb-	7. teb+	8. teb-	8. teb+	9. teb-	9. teb+
		0.781714	1.20655	1.17394	719.315	30.7515	2954.52	0.460102	268.016	0.326874	9.09719	0.408861	124.761	48.0142	879.58	0.320839	104.459	0.260087	8.4988	0.202274	0.252519
		1.04931	1.30535	2.13572	753.825	34.0193	2926.74	0.642515	233.38	0.357604	10.2773	0.448751	126.254	66.2081	827.597	0.336307	111.636	0.316387	11.7106	0.275432	0.280152
		1.17014	1.1738	4.15051	801.364	32.8644	2843.47	1.00386	244.272	0.481218	10.8444	0.516398	120.865	55.3599	917.935	0.547878	125.869	0.465671	12.0855	0.235508	0.256135
		1.00039	1.22857	2.48672	758.168	32.5451	2908.24	0.702161	248.556	0.388566	10.073	0.458004	123.96	56.5274	875.037	0.401675	113.988	0.347382	10.765	0.237738	0.262935
		0.19878	0.0684848	1.51901	41.1965	1.65718	57.79	0.276745	17.7109	0.0816976	0.891369	0.0543623	2.78254	9.15297	45.3403	0.126851	10.8971	0.106239	1.97149	0.03663	0.0150197
		teb-	A	B	C	D	E	F	G	H	I	J
			0.781714	1.17394	30.7515	0.460102	0.326874	0.408861	48.0142	0.320839	0.260087	0.202274
			1.04931	2.13572	34.0193	0.642515	0.357604	0.448751	66.2081	0.336307	0.316387	0.275432
			1.17014	4.15051	32.8644	1.00386	0.481218	0.516398	55.3599	0.547878	0.465671	0.235508
		teb+	A	B	C	D	E	F	G	H	I	J
			1.20655	719.315	2954.52	268.016	9.09719	124.761	879.58	104.459	8.4988	0.252519
			1.30535	753.825	2926.74	233.38	10.2773	126.254	827.597	111.636	11.7106	0.280152
			1.1738	801.364	2843.47	244.272	10.8444	120.865	917.935	125.869	12.0855	0.256135
			A	B	C
			1.20655	719.315	2954.52
			1.30535	753.825	2926.74
			1.1738	801.364	2843.47

## Sheet: Figure 1d
Application: Tecan i-control				Tecan i-control , 1.6.17.0
Device: infinite 200				Serial number: 912002710				Serial number of connected stacker:
Firmware: V_2.11_04/08_InfiniTe (Apr 4 2008/14.37.11)				MAI, V_2.11_04/08_InfiniTe (Apr 4 2008/14.37.11)
Date:	2019-09-03
Time:	오후 3:16:18
System				USER-PC
User				user-PC\user
Plate				Corning 96 Flat Bottom White Polystyrol [COS96fw.pdfx]
Plate-ID (Stacker)
Shaking (Linear) Duration:				5	s
Shaking (Linear) Amplitude:				1	mm
Label: Label1
Mode				Luminescence
Attenuation				NONE
Integration Time				5000	ms
Settle Time				0	ms
Part of Plate				A1-H3
Start Time:	2019-09-03 오후 3:16:26
Temperature: 25.5 °C				End Time:	2019-09-03 오후 3:18:49
Luc						Re
<>	1	2	3			<>	1	2	3
A	321	330	359			A	486080	425724	487504
B	66387	63429	68138			B	464486	485316	497306
C	256334	246562	267026			C	483614	484725	483889
D	498275	446915	461084			D	454270	477594	491288
E	516501	536931	549474			E	396969	394113	397798
F	627926	602236	557120			F	406673	402589	402325
G	546660	694827	695102			G	368630	444625	440026
H	597491	777544	660997			H	405007	459480	445733
	0.000660385	0.00077515	0.000736404	0.00072398
	0.142926	0.130696	0.137014
	0.530038	0.508664	0.551833
	1.09687	0.935763	0.938521
	1.30111	1.36238	1.38129
	1.54406	1.49591	1.38475
	1.48295	1.56273	1.57968
	1.47526	1.69223	1.48294
				Ave	STDEV
1	0.912124	1.07064	1.01712	0.999961	0.080638
2	197.409	180.518	189.244	189.057	8.44721
3	732.089	707.653	762.192	733.978	27.3186
4	1515	1292.48	1296.28	1367.92	127.387
5	1797.1	1881.72	1907.84	1862.22	57.8886
6	2132.65	2066.15	1912.62	2037.14	112.848
7	2048.25	2158.44	2181.86	2129.52	71.3451
8	2037.63	2337.3	2048.24	2141.06	170.035
ttest
5와 6	0.208797
5와 8	0.0955216
4와 5	0.0432639

## Sheet: Figure 1e
	Well	Fluor	Target	Content	Sample	Cq	Cq Mean	Cq Std. Dev			Target	Sample	Ctrl	Expression	Expression SEM	Corrected Expression SEM	Mean Cq	Cq SEM
	B03	SYBR	ACTIN	Unkn	36-	16.83	16.83	0			ACTIN	36-		N/A	N/A	N/A	16.86	0.08058
	B04	SYBR	ACTIN	Unkn	36+	17.42	17.42	0			ACTIN	36+	*	N/A	N/A	N/A	17.55	0.1147
	B05	SYBR	ACTIN	Unkn	48	16.7	16.7	0			ACTIN	48		N/A	N/A	N/A	16.71	0.01976
	B06	SYBR	ACTIN	Unkn	60	16.47	16.47	0			ACTIN	60		N/A	N/A	N/A	16.65	0.12512
	B07	SYBR	ACTIN	Unkn	72	16.57	16.57	0			ACTIN	72		N/A	N/A	N/A	16.56	0.0943
	B08	SYBR	ACTIN	Unkn	96	17.09	17.09	0			ACTIN	96		N/A	N/A	N/A	17.12	0.05598
	C03	SYBR	ACTIN	Unkn	36-	16.74	16.74	0			ZSGREEN	36-		0.00289	0.00191	0.00191	30.9	0.95131
	C04	SYBR	ACTIN	Unkn	36+	17.78	17.78	0			ZSGREEN	36+	*	1	0.08729	0.08729	23.16	0.05199
	C05	SYBR	ACTIN	Unkn	48	16.75	16.75	0			ZSGREEN	48		0.91925	0.02652	0.02652	22.44	0.03662
	C06	SYBR	ACTIN	Unkn	60	16.89	16.89	0			ZSGREEN	60		0.73845	0.07016	0.07016	22.69	0.05599
	C07	SYBR	ACTIN	Unkn	72	16.72	16.72	0			ZSGREEN	72		0.59013	0.05513	0.05513	22.93	0.0963
	C08	SYBR	ACTIN	Unkn	96	17.23	17.23	0			ZSGREEN	96		0.25465	0.01062	0.01062	24.7	0.02199
	D03	SYBR	ACTIN	Unkn	36-	17.01	17.01	0
	D04	SYBR	ACTIN	Unkn	36+	17.45	17.45	0
	D05	SYBR	ACTIN	Unkn	48	16.69	16.69	0
	D06	SYBR	ACTIN	Unkn	60	16.59	16.59	0				average control delta Ct	14.04
	D07	SYBR	ACTIN	Unkn	72	16.4	16.4	0		delta Ct	15.95		delta delta Ct		1.91		0.266093	0.000787736
	D08	SYBR	ACTIN	Unkn	96	17.05	17.05	0			5.64				-8.4		337.794	1
	E03	SYBR	ZSGREEN	Unkn	36-	32.78	32.78	0			5.77				-8.27		308.687	0.913831
	E04	SYBR	ZSGREEN	Unkn	36+	23.06	23.06	0			6.23				-7.81		224.411	0.664343
	E05	SYBR	ZSGREEN	Unkn	48	22.47	22.47	0			6.5				-7.54		186.108	0.550953
	E06	SYBR	ZSGREEN	Unkn	60	22.7	22.7	0			7.61				-6.43		86.2229	0.255253
	E07	SYBR	ZSGREEN	Unkn	72	23.07	23.07	0			13.46				-0.58		1.49485	0.00442533
	E08	SYBR	ZSGREEN	Unkn	96	24.7	24.7	0			5.45				-8.59		385.343	1.14076
	F03	SYBR	ZSGREEN	Unkn	36-	30.2	30.2	0			5.62				-8.42		342.509	1.01396
	F04	SYBR	ZSGREEN	Unkn	36+	23.23	23.23	0			5.7				-8.34		324.034	0.959264
	F05	SYBR	ZSGREEN	Unkn	48	22.37	22.37	0			6.03				-8.01		257.781	0.76313
	F06	SYBR	ZSGREEN	Unkn	60	22.59	22.59	0			7.44				-6.6		97.0059	0.287175
	F07	SYBR	ZSGREEN	Unkn	72	22.75	22.75	0			12.71				-1.33		2.51403	0.00744248
	F08	SYBR	ZSGREEN	Unkn	96	24.67	24.67	0			5.73				-8.31		317.365	0.939523
	G03	SYBR	ZSGREEN	Unkn	36-	29.72	29.72	0			5.8				-8.24		302.334	0.895025
	G04	SYBR	ZSGREEN	Unkn	36+	23.18	23.18	0			6.2				-7.84		229.126	0.678302
	G05	SYBR	ZSGREEN	Unkn	48	22.49	22.49	0			6.57				-7.47		177.294	0.524858
	G06	SYBR	ZSGREEN	Unkn	60	22.79	22.79	0			7.69				-6.35		81.5719	0.241484
	G07	SYBR	ZSGREEN	Unkn	72	22.97	22.97	0
	G08	SYBR	ZSGREEN	Unkn	96	24.74	24.74	0			1	2	3	4	5	6
											0.000787736	1	0.913831	0.664343	0.550953	0.255253
											0.00442533	1.14076	1.01396	0.959264	0.76313	0.287175
											0.00744248	0.939523	0.895025	0.678302	0.524858	0.241484
												0.0688283	0.102171	0.0231367
												0.0281908

## Sheet: Figure 1f
Application: Tecan i-control				Tecan i-control , 1.6.17.0
Device: infinite 200				Serial number: 912002710				Serial number of connected stacker:
Firmware: V_2.11_04/08_InfiniTe (Apr 4 2008/14.37.11)				MAI, V_2.11_04/08_InfiniTe (Apr 4 2008/14.37.11)
Date:	2019-09-04
Time:	오후 3:26:30
System				USER-PC
User				user-PC\user
Plate				Corning 96 Flat Bottom White Polystyrol [COS96fw.pdfx]
Plate-ID (Stacker)
Shaking (Linear) Duration:				5	s
Shaking (Linear) Amplitude:				1	mm
Label: Label1
Mode				Luminescence
Attenuation				NONE
Integration Time				3000	ms
Settle Time				0	ms
Part of Plate				A1-F3
Start Time:	2019-09-04 오후 3:26:38					End Time:	2019-09-04 오후 3:27:48
	Temperature: 24.1 °C
<>	1	2	3			<>	1	2	3
A	91	83	67			A	69510	58836	68445
B	111	113	110			B	77118	67103	57087
C	312	317	326			C	374421	389324	361753
D	387947	346379	381663			D	348359	319445	358206
E	747122	659543	785861			E	264156	236421	259399
F	869335	812824	780575			F	278728	255843	247013
Quas-Lux						CMV-Re
	0.00130916	0.0014107	0.000978888	0.00123292
	0.00143935	0.00168398	0.00192688
	0.000833287	0.000814232	0.000901167
	1.11364	1.08431	1.06548
	2.82834	2.7897	3.02955
	3.11894	3.17704	3.16006
				Ave	STDEV
1	1.06173	1.14408	0.793878	0.999896	0.183106
2	1.16732	1.36571	1.5627	1.36524	0.197694
3	0.675795	0.660342	0.730847	0.688995	0.0370593
4	903.163	879.379	864.108	882.217	19.6816
5	2293.78	2262.44	2456.96	2337.73	104.44		P value between 5 and 6			0.0692959
6	2529.46	2576.58	2562.81	2556.28	24.2297
					가	나	다
	1.16732	1.36571	1.5627		1.06173	0.675795	2293.78
	903.163	879.379	864.108		1.14408	0.660342	2262.44
	2529.46	2576.58	2562.81		0.793878	0.730847	2456.96
					가	나	다
					1.16732	903.163	2529.46
					1.36571	879.379	2576.58
					1.5627	864.108	2562.81

## Sheet: Figure 2c
												QUAS	Flag GvEcR		N/A	N/A	N/A	35.59	0.39696
												QUAS	Flag QF		N/A	N/A	N/A	35.25	0.21577
												QUAS	Flag uninject		N/A	N/A	N/A	35.41	0.34443
												QUAS	Input GvEcR		N/A	N/A	N/A	31.81	0.20047
												QUAS	Input QF		N/A	N/A	N/A	31.48	0.2566
												QUAS	Input uninject		N/A	N/A	N/A	31.93	0.10633
												QUAS	Myc GvEcR		N/A	N/A	N/A	34.6	0.14563		-0.99	1.98618	1
												QUAS	Myc QF		N/A	N/A	N/A	32.3	0.1804		-2.95	7.72749	1
												QUAS	Myc uninject		N/A	N/A	N/A	35.44	0.35885		0.03	0.97942	1
												adjusted input	average of adjusted input	delta Ct
	B03	SYBR	QUAS	Unkn	Input uninject	31.76	31.76	0			3.32193	28.4381	28.6047
	C03	SYBR	QUAS	Unkn	Input uninject	31.89	31.89	0			3.32193	28.5681
	D03	SYBR	QUAS	Unkn	Input uninject	32.13	32.13	0			3.32193	28.8081
	B04	SYBR	QUAS	Unkn	Input GvEcR	32.21	32.21	0			3.32193	28.8881	28.4914
	C04	SYBR	QUAS	Unkn	Input GvEcR	31.66	31.66	0			3.32193	28.3381
	D04	SYBR	QUAS	Unkn	Input GvEcR	31.57	31.57	0			3.32193	28.2481
	B05	SYBR	QUAS	Unkn	Input QF	31.5	31.5	0			3.32193	28.1781	28.1614
	C05	SYBR	QUAS	Unkn	Input QF	31.92	31.92	0			3.32193	28.5981
	D05	SYBR	QUAS	Unkn	Input QF	31.03	31.03	0			3.32193	27.7081
	E03	SYBR	QUAS	Unkn	Flag uninject	35.42	35.42	0						-6.81526	0.887977		0.950281	0.31603
	F03	SYBR	QUAS	Unkn	Flag uninject	34.8	34.8	0						-6.19526	1.36471
	G03	SYBR	QUAS	Unkn	Flag uninject	35.99	35.99	0						-7.38526	0.598156
	E04	SYBR	QUAS	Unkn	Myc uninject	34.82	34.82	0						-6.21526	1.34592		0.9305	0.319196
	F04	SYBR	QUAS	Unkn	Myc uninject	36.06	36.06	0						-7.45526	0.569827
	G04	SYBR	QUAS	Unkn	Myc uninject	35.44	35.44	0						-6.83526	0.875752
	E05	SYBR	QUAS	Unkn	Flag GvEcR	36.22	36.22	0						-7.72859	0.471478		0.785923	0.311429
	F05	SYBR	QUAS	Unkn	Flag GvEcR	35.7	35.7	0						-7.20859	0.676078
	G05	SYBR	QUAS	Unkn	Flag GvEcR	34.86	34.86	0						-6.36859	1.21021
	E06	SYBR	QUAS	Unkn	Myc GvEcR	34.71	34.71	0						-6.21859	1.34282		1.46463	0.218788
	F06	SYBR	QUAS	Unkn	Myc GvEcR	34.31	34.31	0						-5.81859	1.77186
	G06	SYBR	QUAS	Unkn	Myc GvEcR	34.78	34.78	0						-6.28859	1.27922
	E07	SYBR	QUAS	Unkn	Flag QF	35.68	35.68	0						-7.51859	0.545353		0.749011	0.147894
	F07	SYBR	QUAS	Unkn	Flag QF	35.11	35.11	0						-6.94859	0.809589
	G07	SYBR	QUAS	Unkn	Flag QF	34.97	34.97	0						-6.80859	0.89209
	E08	SYBR	QUAS	Unkn	Myc QF	32.18	32.18	0						-4.01859	6.16996		5.75083	0.959389
	F08	SYBR	QUAS	Unkn	Myc QF	32.07	32.07	0						-3.90859	6.6588
	G08	SYBR	QUAS	Unkn	Myc QF	32.66	32.66	0						-4.49859	4.42372
														0.161328		0.0210809		0.0172945
											A	C	E
											0.887977	0.471478	0.545353
											1.36471	0.676078	0.809589
											0.598156	1.21021	0.89209
											B	D	F
											1.34592	1.34282	6.16996
											0.569827	1.77186	6.6588
											0.875752	1.27922	4.42372

## Sheet: Figure 4b
Application: Tecan i-control				Tecan i-control , 1.6.17.0
Device: infinite 200				Serial number: 912002710				Serial number of connected stacker:
Firmware: V_2.11_04/08_InfiniTe (Apr 4 2008/14.37.11)				MAI, V_2.11_04/08_InfiniTe (Apr 4 2008/14.37.11)
Date:	2020-09-02
Time:	오후 5:34:19
System				USER-PC
User				user-PC\user
Plate				Greiner 96 Flat Bottom White Polystyrol [GRE96fw_chimney.pdfx]
Plate-ID (Stacker)
Shaking (Linear) Duration:				5	s
Shaking (Linear) Amplitude:				1	mm
Label: Label1
Mode				Luminescence
Attenuation				NONE
Integration Time				3000	ms
Settle Time				0	ms
Part of Plate				A1-G12
Start Time:	2020-09-02 오후 5:34:27
Luc	Temperature: 25.7 °C													Luc/Re - raw data
<>	1	2	3	4	5	6	7	8	9	10	11	12		1	2	3	4	5	6	7	8	9	10	11	12
A	723	856	1437	625150	696317	657256	2640	1943	3075	2970058	3011957	2687363		0.00338162	0.00388623	0.00666543	3.0684	3.21489	3.10379	0.0112228	0.00935777	0.0126392	16.4359	16.1791	15.5441
B	1774	2013	2749	3173466	2982660	3271651	3840	2174	2698	2155814	2137516	2254053		0.00792286	0.00828961	0.0118179	20.3627	19.6828	21.0885	0.0205131	0.0123443	0.0144882	15.067	15.7468	15.6738
C	586	789	1390	451422	469586	444834	1971	1433	2347	1715890	1842806	1777898		0.00428203	0.00577916	0.0101159	3.73979	3.61251	3.37722	0.0161551	0.0110637	0.0192268	17.8629	18.0021	18.4481
D	711	763	1433	1716497	1620885	1565791	1950	1384	1945	1564874	1714014	1735367		0.00710403	0.00766033	0.0129754	23.8588	22.6185	22.0115	0.0172676	0.0117514	0.0152648	19.0557	19.6058	19.8137
E	324	480	704	1295	1538	1459	980	851	970	1388	1473	1353		0.013415	0.0206478	0.0290657	0.05026	0.0664191	0.0623504	0.033181	0.0312569	0.0317149	0.0496512	0.0516118	0.0484165
F	288	421	596	913	1044	1021	781	685	645	619	588	540		0.0130701	0.0187636	0.0248447	0.0372547	0.0448011	0.0446456	0.036149	0.0361535	0.0280997	0.0289821	0.0285673	0.0255066
G	943	1062	1446	926224	913440	916479	983	589	608	575	517	484		0.00761165	0.008101	0.0107329	6.85447	6.99236	6.89263	0.0378048	0.0250713	0.0232451	0.0219826	0.0202777	0.0205625
														Luc/Re - 보정
<>	1	2	3	4	5	6	7	8	9	10	11	12		1	2	3	4	5	6	7	8	9	10	11	12
A	1-tebu	1-tebu	1-tebu	1+tebu	1+tebu	1+tebu	2-tebu	2-tebu	2-tebu	2+tebu	2+tebu	2+tebu		0.160694	0.184674	0.316741	145.81	152.772	147.492	0.350152	0.291962	0.394344	512.799	504.786	484.977
B	3-tebu	3-tebu	3-tebu	3+tebu	3+tebu	3+tebu	4-tebu	4-tebu	4-tebu	4+tebu	4+tebu	4+tebu		0.419357	0.438769	0.625522	1077.8	1041.81	1116.22	0.612933	0.368847	0.432906	450.201	470.514	468.334
C	5-tebu	5-tebu	5-tebu	5+tebu	5+tebu	5+tebu	6-tebu	6-tebu	6-tebu	6+tebu	6+tebu	6+tebu		0.203482	0.274626	0.480709	177.715	171.666	160.486	0.504038	0.345187	0.599877	557.322	561.666	575.58
D	7-tebu	7-tebu	7-tebu	7+tebu	7+tebu	7+tebu	8-tebu	8-tebu	8-tebu	8+tebu	8+tebu	8+tebu		0.376016	0.405462	0.686786	1262.85	1197.2	1165.07	0.515957	0.351132	0.456113	569.385	585.82	592.035
E	9-tebu	9-tebu	9-tebu	9+tebu	9+tebu	9+tebu	10-tebu	10-tebu	10-tebu	10+tebu	10+tebu	10+tebu		0.637483	0.981185	1.3812	2.38836	3.15623	2.96289	1.03525	0.975215	0.989505	1.54912	1.61029	1.5106
F	11-tebu	11-tebu	11-tebu	11+tebu	11+tebu	11+tebu	12-tebu	12-tebu	12-tebu	12+tebu	12+tebu	12+tebu		0.691801	0.99316	1.31503	1.97189	2.37132	2.36309	1.08013	1.08027	0.839618	0.865986	0.837878	0.748108
G	13-tebu	13-tebu	13-tebu	13+tebu	13+tebu	13+tebu	14-tebu	14-tebu	14-tebu	14+tebu	14+tebu	14+tebu		0.265152	0.282198	0.37388	238.775	243.579	240.105	1.31693	0.873359	0.809745	0.765765	0.706373	0.716295
Re														A	B	C	D	E	F	G	H	I	J
<>	1	2	3	4	5	6	7	8	9	10	11	12		0.637483	0.160694	1.03525	0.350152	0.691801	0.419357	1.08013	0.612933	1.31693	0.265152
A	213803	220265	215590	203738	216591	211759	235235	207635	243290	180706	186164	172886		0.981185	0.184674	0.975215	0.291962	0.99316	0.438769	1.08027	0.368847	0.873359	0.282198
B	223909	242834	232613	155847	151536	155139	187197	176114	186221	143082	135743	143810		1.3812	0.316741	0.989505	0.394344	1.31503	0.625522	0.839618	0.432906	0.809745	0.37388
C	136851	136525	137407	120708	129989	131716	122005	129523	122069	96059	102366	96373
D	100084	99604	110440	71944	71662	71135	112928	117773	127417	82121	87424	87584		A	B	C	D	E	F	G	H	I	J
E	24152	23247	24221	25766	23156	23400	29535	27226	30585	27955	28540	27945		2.38836	145.81	1.54912	512.799	1.97189	1077.8	0.865986	450.201	0.765765	238.775
F	22035	22437	23989	24507	23303	22869	21605	18947	22954	21358	20583	21171		3.15623	152.772	1.61029	504.786	2.37132	1041.81	0.837878	470.514	0.706373	243.579
G	123889	131095	134726	135127	130634	132965	26002	23493	26156	26157	25496	23538		2.96289	147.492	1.5106	484.977	2.36309	1116.22	0.748108	468.334	0.716295	240.105
<>	1	2	3	4	5	6	7	8	9	10	11	12
A	1-tebu	1-tebu	1-tebu	1+tebu	1+tebu	1+tebu	2-tebu	2-tebu	2-tebu	2+tebu	2+tebu	2+tebu		teb 10 uM
B	3-tebu	3-tebu	3-tebu	3+tebu	3+tebu	3+tebu	4-tebu	4-tebu	4-tebu	4+tebu	4+tebu	4+tebu
C	5-tebu	5-tebu	5-tebu	5+tebu	5+tebu	5+tebu	6-tebu	6-tebu	6-tebu	6+tebu	6+tebu	6+tebu
D	7-tebu	7-tebu	7-tebu	7+tebu	7+tebu	7+tebu	8-tebu	8-tebu	8-tebu	8+tebu	8+tebu	8+tebu		mock+5X-teb	Mock+5X+teb	Dri+5X-teb	Dri+5X+teb	mock+9X-teb	mock+9X+teb	Dri+9X-teb	Dri+9X+teb	mock+13X-teb	mock+13X+teb	Dri+13X-teb	Dri+13X+teb	mock+17X-teb	mock+17X+teb	Dri+17X-teb	Dri+17X+teb	mock+uas-teb	mock+uas+teb	Dri+uas-teb	Dri+uas+teb
E	9-tebu	9-tebu	9-tebu	9+tebu	9+tebu	9+tebu	10-tebu	10-tebu	10-tebu	10+tebu	10+tebu	10+tebu		0.999956	2.83583	0.220703	148.691	0.999989	1.55667	0.345486	500.854	0.999997	2.23543	0.494549	1078.61	1.00001	0.817324	0.471562	463.016	1.00001	0.729478	0.307077	240.82
F	11-tebu	11-tebu	11-tebu	11+tebu	11+tebu	11+tebu	12-tebu	12-tebu	12-tebu	12+tebu	12+tebu	12+tebu	stdev	0.372215	0.399397	0.0840312	3.63229	0.0313589	0.0502726	0.0513502	14.3217	0.311671	0.228274	0.11384	37.2076	0.1389	0.061568	0.126551	11.1515	0.276297	0.0318151	0.058478	2.48021
G	13-tebu	13-tebu	13-tebu	13+tebu	13+tebu	13+tebu	14-tebu	14-tebu	14-tebu	14+tebu	14+tebu	14+tebu
																											13xQUAS vs. 5xQUAS
																											7.25401	fold induction
																											13xQUAS vs. 10xUAS
																											4.4789	fold induction
											1: 10XUAS
											2: 5XQUAS
		1: mock+ 5XQUAS -Teb				3xQFAD vs. 2XQFAD + teb					3: 9XQUAS
		2: mock+ 5XQUAS +Teb				1.14301	fold induction				4: 13XQUAS
		3: 2XQFAD-VP16 + 5XQUAS -teb									5: 17XQUAS
		4: 2XQFAD-VP16 + 5XQUAS +teb									Ave (-Teb) basal level comparison
		5: 3XQFAD-VP16 + 5XQUAS -teb									14	9	10	11	12
		6: 3XQUAS-VP16 + 5XQUAS +teb							7.3 fold		1.00001	0.733028	1.11649	0.658132	1.16584
											0.276297	0.272856	0.0350124	0.205121	0.161933	stdev
	Ave
	Con -teb	Con +teb	x2x1 driver +5x -teb	x2x1 driver 5x +teb	x3x1 + 5x -teb	x3x1 + 5x +teb						0.467313	1.15586	0.455297	1.25925
	0.999956	2.83583	0.220703	148.691	0.319606	169.955						0.719267	1.08883	0.653632	1.25941				Teb 10 uM			1: mock + 5xQUAS -teb
	0.372215	0.399397	0.0840312	3.63229	0.143983	8.74102	stdev					1.0125	1.10479	0.865466	0.978852				Driver: 2xQFAD-miniVP16			2: mock + 5x +teb
																			Gal4 Driver: ProGvEcR			3: Driver + 5x -teb
																						4: Driver + 5x +teb
																						5: mock + 9x -teb
																						6: mock + 9x +teb
																						7: Driver + 9x -teb
																						8: Driver + 9x +teb
																						9: mock + 13x -teb
																						10: mock + 13x +teb
																						11: Driver + 13x -teb
																						12: Driver + 13x +teb
																						13: mock + 17x -teb
																						14: mock + 17x +teb
																						15: Driver + 17x -teb
																						16: Driver + 17x +teb
																						17: mock + 10xUAS -teb
																						18: mock + 10xUAS +teb
																						19: Gal4 Dri + 10xUAS -teb
																						20: Gal4 Dri + 10xUAS +teb

## Sheet: Figure 4d
	Mean intensity of negative control was normalized to 1 arbitrary unit
	Control (ubb-QF-EcR>13XQUAS-Zsgreen, teb-)				UbB-QF-EcR>5XQUAS-Zsgreen 50uM teb+				UbB-QF-EcR>9XQUAS-Zsgreen 50uM teb+				UbB-QF-EcR>13XQUAS-Zsgreen 50uM teb+
	background	brain	muscle		background	brain	muscle		background	brain	muscle		background	brain	muscle
1	1.00465	1.00412	1.00809		1.0097	2.39676	6.74917		1.0097	13.6489	9.29964		1.00717	19.28	17.8709
2	0.999601	0.999071	1.00053		1.0097	2.67428	2.99655		1.0097	14.8776	9.25428		1.0097	21.2353	13.952
3	0.997077	0.996548	0.99801		1.0097	4.60935	3.90383		1.0097	9.76364	5.33532		1.0097	17.4257	13.6974
4	1.00465	1.00412	1.00053		1.0097	3.88527	5.37565		1.0097	14.6303	9.94482		1.0097	20.7534	16.8906
5	0.999601	0.999071	1.00305		1.0097	3.25455	2.97387		1.0097	12.7508	9.2946		0.997077	16.2172	16.3311
6	1.00213	1.00159	1.00305		1.0097	4.26371	3.79143		1.0097	8.35082	5.69068		1.00717	18.7427	13.3774
7	1.00213	1.00159	1.00557		1.0097	3.43115	5.15387		1.0097	15.5159	9.55166		1.00717	20.2514	17.5483
8	1.00213	1.00159	1.00053		1.0097	4.77838	3.19817		1.0097	11.845	5.75368		1.00919	19.5601	13.7075
9	0.999601	0.999071	0.99801		1.0097	4.23848	2.97387		1.00717	6.23158	8.36716		1.00717	21.3942	16.6335
10	0.992029	0.991502	0.99801		1.0097	5.14673	3.52832		0.997077	8.45173	8.51585		1.00717	17.572	14.0251
11	0.989504	0.988979	0.99045		0.976883	5.70177	3.52832		1.00465	12.1604	6.66096		0.997077	20.8291	15.2953
12	0.997077	0.996548	0.99801		0.979407	7.1045	4.51121		1.00717	16.6259	9.57687		1.00717	19.5021	13.7352
13	1.00717	1.00664	1.00557		0.981932	6.20635	5.16647		1.00213	10.2178	10.8244		1.00213	19.6686	14.0175
14	0.994553	0.999071	0.99801		0.98698	5.60085	5.24207		1.00717	16.7016	8.46545		1.0097	21.4195	14.6753
15	1.0097	1.00664	1.00305		0.98698	4.08711	3.05452		1.0097	8.47696	5.26476		1.00717	20.814	11.1646
16	0.999601	1.00159	1.00053		0.984456	7.44257	2.97387		1.0097	10.0311	6.43414		1.00717	21.4195	18.9017
17	0.999601	0.999071	0.99801		0.979407	7.36688	5.43109		1.00213	8.646	6.13928		1.00717	21.3942	15.8774
18	1.00213	1.00159	1.00053		0.984456	3.83482	2.79745		1.0097	8.76457	6.51731		1.0097	21.3942	13.2564
19	1.00213	1.00412	0.99801		0.974359	2.85088	2.55299		1.00213	10.3944	5.98302		1.0097	19.931	12.2735
20	0.999601	1.00159	1.00053		0.96931	5.37379	4.6725		1.00213	12.5893	12.1047		1.0097	21.4195	13.4328
Average	1	1	1		0.995058	4.71241	4.02876		1.00692	11.5337	7.94893		1.00688	20.0497	14.6733
STD	0.00476661	0.00444392	0.00378917		0.0155303	1.51975	1.17362		0.00383259	3.0637	2.02537		0.00381496	1.5367	2.00832

## Sheet: Figure 4d raw data
	Negative control (ubb-QF-EcR>13XQUAS-Zsgreen, teb-)				UbB-QF-EcR>5XQUAS-Zsgreen 50uM teb+				UbB-QF-EcR>9XQUAS-Zsgreen 50uM teb+				UbB-QF-EcR>13XQUAS-Zsgreen 50uM teb+
	background	brain	muscle		background	brain	muscle		background	brain	muscle		background	brain	muscle
1	3.98	3.98	4		4	9.5	26.78		4	54.1	36.9		3.99	76.42	70.91
2	3.96	3.96	3.97		4	10.6	11.89		4	58.97	36.72		4	84.17	55.36
3	3.95	3.95	3.96		4	18.27	15.49		4	38.7	21.17		4	69.07	54.35
4	3.98	3.98	3.97		4	15.4	21.33		4	57.99	39.46		4	82.26	67.02
5	3.96	3.96	3.98		4	12.9	11.8		4	50.54	36.88		3.95	64.28	64.8
6	3.97	3.97	3.98		4	16.9	15.044		4	33.1	22.58		3.99	74.29	53.08
7	3.97	3.97	3.99		4	13.6	20.45		4	61.5	37.9		3.99	80.27	69.63
8	3.97	3.97	3.97		4	18.94	12.69		4	46.95	22.83		3.998	77.53	54.39
9	3.96	3.96	3.96		4	16.8	11.8		3.99	24.7	33.2		3.99	84.8	66
10	3.93	3.93	3.96		4	20.4	14		3.95	33.5	33.79		3.99	69.65	55.65
11	3.92	3.92	3.93		3.87	22.6	14		3.98	48.2	26.43		3.95	82.56	60.69
12	3.95	3.95	3.96		3.88	28.16	17.9		3.99	65.9	38		3.99	77.3	54.5
13	3.99	3.99	3.99		3.89	24.6	20.5		3.97	40.5	42.95		3.97	77.96	55.62
14	3.94	3.96	3.96		3.91	22.2	20.8		3.99	66.2	33.59		4	84.9	58.23
15	4	3.99	3.98		3.91	16.2	12.12		4	33.6	20.89		3.99	82.5	44.3
16	3.96	3.97	3.97		3.9	29.5	11.8		4	39.76	25.53		3.99	84.9	75
17	3.96	3.96	3.96		3.88	29.2	21.55		3.97	34.27	24.36		3.99	84.8	63
18	3.97	3.97	3.97		3.9	15.2	11.1		4	34.74	25.86		4	84.8	52.6
19	3.97	3.98	3.96		3.86	11.3	10.13		3.97	41.2	23.74		4	79	48.7
20	3.96	3.97	3.97		3.84	21.3	18.54		3.97	49.9	48.03		4	84.9	53.3
Average	3.96158	3.96368	3.96789		3.942	18.6785	15.9857		3.989	45.716	31.5405		3.98884	79.4705	58.2221
STD	0.0188833	0.0176143	0.015035		0.0615245	6.02379	4.65682		0.0151831	12.1435	8.03645		0.0151133	6.09097	7.96882

## Sheet: Figure 6b
					elavl3QF2ADVP16>QUAS Zsgreen
					Relative background intesnsity
					5XQUAS	13XQUAS
				1	4.01	4
				2	4	4
				3	4	4
				4	4.03	4.02
				5	4	4
				6	4.05	4
				7	4	4
				8	4	4.03
				9	4	4
				10	4.04	4.017
				11	4	4
				12	4.02	4.028
					4.0125	4.00792
